# Supplementary material for: Changes in ground beetle assemblages above and below the treeline of the Dolomites after almost 30 years (1980/2009)
Source: Ecol Evol. 2014 Mar 15;4(8):1284–94. doi: 10.1002/ece3.927 (PMC4020689; doi:10.1002/ece3.927)
Supplement: Table S1 — Species annual Activity Density in the sample sites. [file ece30004-1284-sd3.xls]

## Sheet: Table2
					2250m asl		2200m asl		2170m asl		1910m asl		1780m asl		1650m asl
	Ecological preference	reaction groups	disp. power	Species	F2_08	F2_80	F1_08	F1_80	NA1_09	NA1_80	NA2_09	NA2_81	PS2_08	PS2_80	PS1_08	PS1_80
	open, grassland habitats
		local extinction
	high-alpine, periglacial		b	Nebria germari		0.57		0.02
	humid screes		b	Trechus dolomitanus	0.0340136	0.2		0.02
		shifting species
	cold humid debris		b	Nebria diaphana	3.52041	2.93	1.61565	6.87
	alpine grass mats		b	Carabus bertolinii	0.459184	0.03	0.47619	0.39	0.0220143
	"		b	Pterostichus morio	2.63605	0.17	0.714286	2.25
	alpine prairies, seed feeder		b	Amara alpestris			1.13946	0.04
	humid warm screes		b	Pterostichus schaschli			0.37415	0.0001
	xerophilic seed feeder		macr	Amara praetermissa			0.0170068		1.56302	0.5
	"		macr	Amara lunicollis					0.176114		0.982043	0.02
	"		macr	Amara erratica					0.990644	0.81	0.308642	0.01
	grazing dependent		dim	Calathus melanocephalus			0.0170068		0.198129	2.03	0.140292	0.22
	sun exposed wet soils		dim	Bembidion lampros							0.701459	0.07
		stable
	river and stream borders		macr	Nebria gyllenhali			0.170068	0.08	0.0660429	0.15		0.0001
	acid soils		dim	Dyschirius globosus					0.4623	0.7	0.448934	0.4
	euryedaphic		dim	Trechus obtusus					0.572372	0.94
	humid sun exposed soils		macr	Poecilus versicolor							0.0561167	0.01
		habitat reduction
	hygrophilic, microtherm		dim	Notiophilus aquaticus				0.02		0.31		0.13
	hygrophilic		macr	Pterostichus rhaeticus								0.03
	peat bogs		dim	Argutor diligens								0.01
	humid soils		macr	Agonum muelleri								0.03
	hygrophilic, microtherm		macr	Bembidion bipunctatum						0.24		0.01
	markedly microtherm		macr	Patrobus septentrionis				0.08
	forest or euryhypsic
		shifting or expanding
	cold preferent snail feeder		b	Carabus creutzeri	0.323129	0.02	0.918367	0.12		0.04			0.0163934
	thermophilic		b	Carabus germari					0.858558	0.0001	0.140292	0.03	0.0327869
	conifer forest belt		b	Pterostichus jurinei					0.286186	0.55	0.0841751		7.14754	0.02	1.80451	1.86
	cold pref. forest dweller		b	Pterostichus unctulatus					0.0440286	0.77			5.7377	0.23	5.99624	3.12
	thermophilic spring tail feeder		dim	Notiophilus biguttatus			0.0340136	0.25					0.590164		0.526316	0.01
	conifer forest belt		b	Calathus micropterus								0.01	12.7541	0.02	2.91353	0.14
	warm preferent snail feeder		b	Carabus auronitens									0.0327869
		hygrophilic
	snail feeder on acid soils		b	Cychrus attenuatus									0.114754	0.66	0.18797	0.55
	conifer forest belt		dimsex	Leistus nitidus									0.0327869	0.16	0.075188	0.55
		thermophilic vagrants
			b	Cychrus caraboides			0.0170068
			macr	Clivina fossor					0.0220143
		minor concern
	beech forest belt		b	Pterostichus burmeisteri						0.02
	warmer humid screes		b	Trechus pallidulus			0.204082
	forest clearings		dimsex	Trichotichnus laevicollis												0.01
				Total annual AD	6.97	3.92	5.70	10.10	5.26	7.06	2.86	0.98	26.46	1.09	11.50	6.24
				Total species number	5	6	12	12	12	13	8	14	9	5	6	7
